# Supplementary material for: In vivo haploid induction leads to increased frequency of twin-embryo and abnormal fertilization in maize
Source: BMC Plant Biol. 2018 Nov 29;18:313. doi: 10.1186/s12870-018-1422-2 (PMC6267813; doi:10.1186/s12870-018-1422-2)
Supplement: Supplementary file 3 — Information for 20 females. The detail information of these 20 females, including their names and heterotic groups respectively. (XLSX 8 kb) [file 12870_2018_1422_MOESM3_ESM.xlsx]

## Sheet: Sheet1
Additional file 2: Information for 20 females
Material	Heterotic groups	Material	Heterotic groups
Dan360	LRC	Qi319	P
Zheng58	Reid	Yu87-1	P
B73	Reid	GY923	Lancaster
Jing24	TSPT	4F1	Lancaster
Longkang11	Lancaster	Mo17	Lancaster
8112	Reid	BY815	Lancaster
7922	Reid	Lv28	LRC
Ye478	Reid	Ji 846	Lancaster
Ye107	LRC
