# Supplementary material for: In vivo haploid induction leads to increased frequency of twin-embryo and abnormal fertilization in maize
Source: BMC Plant Biol. 2018 Nov 29;18:313. doi: 10.1186/s12870-018-1422-2 (PMC6267813; doi:10.1186/s12870-018-1422-2)
Supplement: Supplementary file 4 — SSR markers used for genotyping twin plants. The SSR markers’ names and their genetic positions. (XLSX 9 kb) [file 12870_2018_1422_MOESM4_ESM.xlsx]

## Sheet: Sheet1
Additional file 3: SSR markers used for genotyping twin plants
No.	Primer name	Position (bin)	No.	Primer name	Position (bin)
1	p-phi056	1.01	16	p-umc1023	6
2	p-bnlg1556	1.07	17	p-umc1178	6.02
3	p-phi265454	1.11	18	p-umc1127	6.07
4	p-umc1518	2.02	19	p-mmc0171	7.01
5	p-umc1065	2.05	20	p-bnlg1805	7.03
6	p-phi127	2.08	21	p-phi328175	7.06
7	p-phi453121	3.01	22	p-umc1360	8.02–8.03
8	p-umc1750	3.04–3.05	23	p-umc1960	8.06
9	p-umc2277	3.09	24	p-umc1673	8.08
10	p-umc2039	4.03	25	umc1037	9.02
11	p-dupssr28	4.08	26	p-umc2134	9.05–9.06
12	p-umc1109	4.11	27	umc1714	9.08
13	p-umc1260	5	28	p-umc1293	10.01
14	p-umc1332	5.04	29	bnlg1547	10.03
15	p-umc1375	5.07	30	p-umc1061	10.06
